# Supplementary material for: Genetic effects on longitudinal cognitive decline during the early stages of Alzheimer’s disease
Source: Sci Rep. 2021 Oct 6;11:19853. doi: 10.1038/s41598-021-99310-z (PMC8494841; doi:10.1038/s41598-021-99310-z)
Supplement: Supplementary file 2 — Supplementary Information 2. [file 41598_2021_99310_MOESM2_ESM.xlsx]

## Sheet: Table S1 PRS MMSE Slope AD
Table S1: PRS-Alz association with the slope of longitudinal MMSE score when not adjusting for Aβ-status
Model	P_value_Threshold	Effect	SE	p	R2	Variables	AIC	BIC	Adjusted_R2	FDR_Boneferroni	FDR_Benjamin_Hochberg
APOE*		-0.13	0.04	0.000566	0.3		1408.33	1477.92	0.29	0.004528	0.004528
PRS 1	0.05	0.0174276	0.036296	0.631314	0.314546	11275	1406.55	1488.71	0.292967	1	0.721143
PRS 2	0.005	-0.0780398	0.0362908	0.0319666	0.320076	1738	1402.03	1484.19	0.298671	0.256	0.0426667
PRS 3	0.0005	-0.00750157	0.0361665	0.835762	0.314308	282	1406.75	1488.91	0.292722	1	0.836
PRS 4*	5e-05	-0.109836	0.0357861	0.00225399	0.326011	65	1397.14	1479.3	0.304793	0.018	0.006
PRS 5*	5e-06	-0.117382	0.0359593	0.00116684	0.327523	33	1395.89	1478.05	0.306353	0.00936	0.00468
PRS 6	5e-07	-0.0977305	0.0359254	0.00673099	0.323524	19	1399.19	1481.36	0.302228	0.05384	0.01346
PRS 7	5e-08	-0.0924838	0.0363089	0.0111372	0.322395	12	1400.13	1482.29	0.301063	0.0888	0.01776

## Sheet: Table S2 PRS MMSE Intercept AD
Table S2: PRS-Alz association with the intercept of longitudinal MMSE score when not adjusting for Aβ-status
Model	P_value_Threshold	Effect	SE	p	R2	Variables	AIC	BIC	Adjusted_R2	FDR_Boneferroni	FDR_Benjamin_Hochberg
APOE*		-0.22	0.04	2.37e-07	0.08		1561.47	1626.34	0.06	1.896e-06	1.896e-06
PRS 1	0.05	-0.00295862	0.0406121	0.941952	0.139411	11275	1531.58	1609.42	0.113959	1	0.942
PRS 2*	0.005	-0.12481	0.0400944	0.00195045	0.154546	1738	1521.68	1599.52	0.129542	0.0156	0.00645333
PRS 3	0.0005	-0.100899	0.0400085	0.0119568	0.149402	282	1525.07	1602.9	0.124246	0.096	0.0137143
PRS 4*	5e-05	-0.110925	0.0399947	0.00573714	0.151467	65	1523.71	1601.55	0.126372	0.04592	0.009184
PRS 5*	5e-06	-0.11753	0.0402242	0.00362454	0.152772	33	1522.85	1600.69	0.127716	0.02896	0.00724
PRS 6*	5e-07	-0.121945	0.0400061	0.00241509	0.153933	19	1522.09	1599.92	0.12891	0.01936	0.00645333
PRS 7	5e-08	-0.102664	0.0405471	0.0116243	0.149481	12	1525.01	1602.85	0.124327	0.0928	0.0137143

## Sheet: Table S3 PRS MMSE Slope Intelil
Table S3: PGS-Int association with the slope of longitudinal MMSE score when not adjusting for Aβ-status
Model	P_value_Threshold	Effect	SE	p	R2	Variables	AIC	BIC	Adjusted_R2	FDR_Boneferroni	FDR_Benjamin_Hochberg
PGS 1	0.05	0.0557022	0.0370515	0.133327	0.317112	17852	1404.46	1486.62	0.295614	0.931	0.2604
PGS 2	0.005	0.0486009	0.0367099	0.18609	0.316472	5640	1404.98	1487.14	0.294954	1	0.2604
PGS 3	0.0005	0.0519109	0.0365633	0.156256	0.316804	2148	1404.71	1486.87	0.295296	1	0.2604
PGS 4	5e-05	0.0350235	0.0364358	0.336862	0.315425	976	1405.84	1488	0.293874	1	0.337
PGS 5	5e-06	0.0423545	0.0366835	0.248768	0.315942	480	1405.41	1487.58	0.294407	1	0.2905
PGS 6	5e-07	0.0733331	0.0365079	0.0450673	0.31934	283	1402.64	1484.8	0.297911	0.3157	0.15785
PGS 7*	5e-08	0.103873	0.0360841	0.00415213	0.324618	176	1398.29	1480.45	0.303356	0.02905	0.02905

## Sheet: Table S4 PRS MMSE Intercept Int
Table S4: PGS-Int association with the intercept of longitudinal MMSE score when not adjusting for Aβ-status
Model	P_value_Threshold	Effect	SE	p	R2	Variables	AIC	BIC	Adjusted_R2	FDR_Boneferroni	FDR_Benjamin_Hochberg
PGS 1*	0.05	0.116349	0.0411701	0.0048865	0.151922	17852	1523.41	1601.25	0.12684	0.03423	0.01141
PGS 2*	0.005	0.128774	0.0406709	0.00163118	0.15506	5640	1521.34	1599.18	0.130071	0.01141	0.005705
PGS 3*	0.0005	0.145122	0.04038	0.000355509	0.15947	2148	1518.42	1596.26	0.134611	0.002492	0.002492
PGS 4*	5e-05	0.109669	0.0404782	0.00695547	0.150923	976	1524.07	1601.91	0.125811	0.04872	0.01218
PGS 5	5e-06	0.0755427	0.0409641	0.0657124	0.144778	480	1528.09	1605.93	0.119485	0.4599	0.07665
PGS 6	5e-07	0.0686603	0.0409089	0.0938521	0.14386	283	1528.69	1606.53	0.11854	0.6573	0.0939
PGS 7	5e-08	0.092547	0.0404913	0.0226635	0.147633	176	1526.22	1604.06	0.122424	0.1589	0.03178

## Sheet: Table S5 PRS MMSE Slope Educati
Table S5: PGS-Edu association with the slope of longitudinal MMSE score when not adjusting for Aβ-status
a. Baseline education as a covariate
Model	P_value_Threshold	Effect	SE	p	R2	Variables	AIC	BIC	Adjusted_R2
PGS 1	0.05	-0.0426727	0.0368957	0.247957	0.315948	20368	1405.41	1487.57	0.294413
PGS 2	0.005	-0.0238881	0.0371899	0.520933	0.314777	7650	1406.36	1488.53	0.293205
PGS 3	0.0005	-0.0226303	0.0365857	0.53647	0.314739	3519	1406.39	1488.56	0.293166
PGS 4	5e-05	0.00810115	0.0364801	0.824343	0.314316	1842	1406.74	1488.9	0.29273
PGS 5	5e-06	0.00150504	0.0366136	0.967226	0.314256	1031	1406.79	1488.95	0.292668
PGS 6	5e-07	0.0031191	0.03625	0.931463	0.314263	654	1406.78	1488.95	0.292675
PGS 7	5e-08	-0.000176542	0.0360818	0.996098	0.314254	436	1406.79	1488.95	0.292665
b. Baseline education not as a covariate
Model	P_value_Threshold	Effect	SE	p	R2	Variables	AIC	BIC	Adjusted_R2
PGS 1	0.05	-0.0118472	0.0341356	0.72868	0.391797	20368	1339.83	1421.99	0.37265
PGS 2	0.005	7.44e-05	0.0341453	0.998261	0.391662	7650	1339.95	1422.12	0.37251
PGS 3	0.0005	-0.00320967	0.0339651	0.924748	0.391672	3519	1339.95	1422.11	0.372521
PGS 4	5e-05	0.0210733	0.034014	0.535817	0.392094	1842	1339.56	1421.72	0.372956
PGS 5	5e-06	0.0152053	0.0341637	0.656446	0.391885	1031	1339.75	1421.91	0.37274
PGS 6	5e-07	0.0196483	0.0339007	0.562437	0.39204	654	1339.61	1421.77	0.3729
PGS 7	5e-08	0.0114917	0.0338571	0.734426	0.391791	436	1339.84	1422	0.372644

## Sheet: Table S6 PRS MMSE Intercept Edu
Table S6: PGS-Edu association with the intercept of longitudinal MMSE score when not adjusting for Aβ-status
a. Baseline education as a covariate
Model	P_value_Threshold	Effect	SE	p	R2	Variables	AIC	BIC	Adjusted_R2
PGS 1	0.05	0.00571813	0.0413473	0.890059	0.139433	20368	1531.57	1609.41	0.113981
PGS 2	0.005	0.0108496	0.0416392	0.794528	0.13951	7650	1531.52	1609.36	0.114061
PGS 3	0.0005	0.0340618	0.0409351	0.405724	0.140502	3519	1530.87	1608.71	0.115083
PGS 4	5e-05	0.0336058	0.040795	0.410431	0.14048	1842	1530.89	1608.73	0.11506
PGS 5	5e-06	0.0243451	0.0409469	0.552392	0.139964	1031	1531.22	1609.06	0.114529
PGS 6	5e-07	0.0240646	0.0405247	0.552877	0.139963	654	1531.22	1609.06	0.114527
PGS 7	5e-08	0.047103	0.0403351	0.243405	0.141566	436	1530.18	1608.02	0.116178
b. Baseline education not as a covariate
Model	P_value_Threshold	Effect	SE	p	R2	Variables	AIC	BIC	Adjusted_R2
PGS 1	0.05	0.0637591	0.0385145	0.0984118	0.221833	20368	1475.4	1553.24	0.198819
PGS 2	0.005	0.064277	0.0385339	0.0958814	0.221893	7650	1475.36	1553.2	0.19888
PGS 3	0.0005	0.0763671	0.0383202	0.0467775	0.223591	3519	1474.14	1551.98	0.200628
PGS 4	5e-05	0.0665353	0.03844	0.0840418	0.222198	1842	1475.14	1552.98	0.199195
PGS 5	5e-06	0.0581469	0.0386296	0.132846	0.221153	1031	1475.89	1553.73	0.198118
PGS 6	5e-07	0.0599147	0.0383297	0.118604	0.221407	654	1475.71	1553.55	0.198381
PGS 7	5e-08	0.0709495	0.0382287	0.0640079	0.222839	436	1474.68	1552.52	0.199855

## Sheet: Table S7 Association of covar S
Table S7: Association of covariates (age, gender and education) with the slope of MMSE for PRS-Alz, PGS-Int and PGS-Edu
	PRS-Alz						PRS-Int						PRS-Edu
Model	Age_Beta	Age_P	Gender_Beta	Gender_P	Education_Beta	Education_P	Age_Beta	Age_P	Gender_Beta	Gender_P	Education_Beta	Education_P	Age_Beta	Age_P	Gender_Beta	Gender_P	Education_Beta	Education_P
PRS 1	-0.0274434	0.0141178	9.08274e-05	0.0241491	0.176972	0.0229882	-0.0284864	0.0112603	5.17602e-05	0.0217856	0.182507	0.0416509	-0.025955	0.0108022	0.000241225	0.0264729	0.18403	0.0144556
PRS 2	-0.0262425	0.0150791	0.000169849	0.0251906	0.174495	0.0173836	-0.0279811	0.0111394	6.59957e-05	0.0223859	0.182952	0.0358859	-0.0264294	0.0123528	0.000197131	0.0255756	0.180558	0.0189207
PRS 3	-0.0271285	0.0133774	0.000109022	0.0240661	0.178331	0.0234827	-0.0277733	0.0113069	7.21043e-05	0.0227095	0.182458	0.0327477	-0.0266206	0.0129827	0.000162725	0.0251438	0.17907	0.0196368
PRS 4	-0.0272756	0.00986321	8.44705e-05	0.0235458	0.184556	0.0253215	-0.0276489	0.0131048	7.94986e-05	0.023181	0.178703	0.0294005	-0.0273847	0.0136634	9.94453e-05	0.0236734	0.177791	0.0272509
PRS 5	-0.0280245	0.00687869	5.35334e-05	0.0226621	0.193465	0.0312508	-0.0279668	0.0127877	6.79921e-05	0.022419	0.179278	0.0360013	-0.0272548	0.013588	0.000109673	0.0239451	0.178002	0.0254607
PRS 6	-0.0272706	0.00847324	8.72683e-05	0.023655	0.188854	0.0249141	-0.0281405	0.0118389	5.6763e-05	0.021726	0.180817	0.0410829	-0.0272757	0.0138089	0.000103633	0.0238956	0.177757	0.0254498
PRS 7	-0.0270151	0.00835223	0.000102829	0.0235071	0.189442	0.0259668	-0.0283712	0.0103751	4.58144e-05	0.020964	0.183468	0.0476592	-0.0272177	0.0134997	0.000107227	0.024009	0.178102	0.0242925

## Sheet: Table S8 Association of covar I
Table S8: Association of covariates (age, gender and education) with the Intercept of MMSE for PRS-Alz, PGS-Int and PGS-Edu
	PRS-Alz						PRS-Int						PRS-Edu
Model	Age_Beta	Age_P	Gender_Beta	Gender_P	Education_Beta	Education_P	Age_Beta	Age_P	Gender_Beta	Gender_P	Education_Beta	Education_P	Age_Beta	Age_P	Gender_Beta	Gender_P	Education_Beta	Education_P
PRS 1	-0.0211021	0.182804	0.00684081	0.0669529	0.107156	1.1589e-08	-0.0236866	0.14861	0.0023513	0.0618683	0.115383	1.42827e-07	-0.0213108	0.187729	0.00684659	0.0666528	0.10618	2.55346e-08
PRS 2	-0.0193587	0.212321	0.0122996	0.0678132	0.0994248	5.57715e-09	-0.0230305	0.136361	0.00293094	0.062082	0.118814	1.12308e-07	-0.0215012	0.188528	0.00653887	0.0662729	0.105862	3.67008e-08
PRS 3	-0.0197505	0.17307	0.0108759	0.0670824	0.108907	8.78825e-09	-0.0225242	0.138409	0.00347077	0.0625723	0.117842	7.55652e-08	-0.0220504	0.189022	0.00501461	0.0652969	0.105557	3.93268e-08
PRS 4	-0.0210782	0.158852	0.00639316	0.0659411	0.112528	1.50194e-08	-0.0223984	0.175508	0.00384866	0.0639981	0.108192	4.35554e-08	-0.0218323	0.187958	0.00527713	0.0656664	0.105806	2.78175e-08
PRS 5	-0.0218328	0.128774	0.00473311	0.0650852	0.121434	2.29262e-08	-0.0224424	0.174504	0.00399053	0.0640129	0.108843	5.61027e-08	-0.0217014	0.189366	0.00563962	0.066074	0.105532	2.25947e-08
PRS 6	-0.0210673	0.135161	0.00634428	0.0658813	0.119281	1.47396e-08	-0.0220019	0.172113	0.00470163	0.0648487	0.10952	3.46051e-08	-0.0215784	0.194241	0.00577599	0.0662116	0.104474	1.9624e-08
PRS 7	-0.0208181	0.137961	0.00714525	0.0659677	0.118792	1.54282e-08	-0.0221375	0.163531	0.00434409	0.0641344	0.111526	4.49687e-08	-0.0219778	0.188879	0.00488988	0.0657846	0.105514	2.16877e-08

## Sheet: Table S9 PRS Alz PRS Int intera
Table S9: PRS-Alz and PGS-Int interaction association with the slope of longitudinal MMSE score when not adjusting for Aβ-status
Model	Effect_Alz	SE_Alz	P_Alz	Effect_Int	SE_Int	P_Int	Effect_Interaction	SE_Interaction	P_Interaction	Variables_Alz	Variables_Int	AIC	BIC	R2	Adjusted_R2
PRS-Alz 4 * PGS-Int 7	-0.103356	0.0357873	0.00403239	0.1023	0.0358064	0.00444172	-0.0414472	0.0359514	0.249477	65	176	1391.42	1482.23	0.337646	0.314255
PRS-Alz 5 * PGS-Int 7	-0.112615	0.0358963	0.00179884	0.105291	0.0357116	0.00333342	-0.0563916	0.0369025	0.127069	33	176	1388.53	1479.34	0.341076	0.317806
APOE * PGS-Int 7	-0.12	0.04	0.0006	0.1	0.4	0.0037	-0.003	0.04	0.9		176	1400.98	1483.15	0.32	0.299

## Sheet: Table S10 PRS MMSE Slope AD
Table S10: PRS-Alz association with the slope of longitudinal MMSE score after adjusting for Aβ-status
Model	P_value_Threshold	Effect	SE	p	R2	Variables	AIC	BIC	Adjusted_R2	FDR_Boneferroni	FDR_Benjamin_Hochberg
APOE		0.01	0.04	0.8	0.39		1335.9	1409.42	0.38	1	0.8
PRS 4	5e-05	-0.0765166	0.0338582	0.0242249	0.405845	65	1328.79	1415.28	0.386004	0.0726	0.036
PRS 5*	5e-06	-0.0959431	0.0338324	0.00474232	0.409033	33	1325.79	1412.28	0.389298	0.01422	0.01422

[truncated: 29 more sheets: Table S11 PRS MMSE Intercept AD, Table S12 PRS MMSE Slope Int, Table S13 PRS MMSE Intercept In, Table S14 PRS MMSE Slope AD, Table S15 PRS MMSE Intercept AD, Table S16 PRS MMSE Slope Inteli, Table S17 PRS MMSE Intercept In, Table S18 PRS MMSE Slope Educat, Table S19 PRS MMSE Intercep Edu, Table S20, Table S21, Table S22, Table S23, Table S24, Table S25, Table S26, Table S27, Table S28, Table S29, Table S30 …]
